# Supplementary material for: Trimethoprim resistance in Escherichia coli exhibits an allele-specific growth advantage
Source: J Med Microbiol. 2025 Jun 3;74(6):002021. doi: 10.1099/jmm.0.002021 (PMC12452031; doi:10.1099/jmm.0.002021)
Supplement: Uncited Supplementary Material 2. [file jmm-74-02021-s002.xlsx]

## Sheet: Table S1
Table S1 Clinical Isolates used to identify dfrA carriage
						Short Reads			Long Reads
ID	Trial	SEQ_type	contigs	Genome Size	Mowbray et al (2022) ID	ENA Project ID	ENA Sample ID	ENA Run Accession ID	ENA Project ID	ENA Sample ID	ENA Run Accession ID
GAT2308	ALTAR	nano+illu	6	5381408		PRJEB85317	ERS22997982	ERR14226066	PRJEB85595	ERS22997982	ERR14293127
GAT4158	ALTAR	illu	170	5128606		PRJEB85317	ERS22998148	ERR14226215
GAT4512	ALTAR	nano+illu	6	5246314		PRJEB85317	ERS22997979	ERR14226063	PRJEB85595	ERS22997979	ERR14293128
GAT4987	ALTAR	illu	203	4765049		PRJEB85317	ERS22997991	ERR14226075
GAT4993	ALTAR	illu	42	4754255		PRJEB85317	ERS22998134	ERR14226203
GAT7908	ALTAR	nano+illu	21	5407012		PRJEB85317	ERS22998011	ERR14226092	PRJEB85595	ERS22998011	ERR14293129
GAT0245	ALTAR	nano+illu	35	5461884		PRJEB85317	ERS22997977	ERR14226061	PRJEB85595	ERS22997977	ERR14293130
GAT1150	ALTAR	illu	45	4714884		PRJEB85317	ERS22998135	ERR14226204
GAT4725	ALTAR	illu	165	4942605		PRJEB85317	ERS22998104	ERR14226176
GAT6263	ALTAR	illu	201	5205664		PRJEB85317	ERS22998098	ERR14226171
GAT6726	ALTAR	illu	255	5103057		PRJEB85317	ERS22998113	ERR14226184
GAT8175	ALTAR	nano+illu	7	4844745		PRJEB85317	ERS22998126	ERR14226196	PRJEB85595	ERS22998126	ERR14293131
GAT8591	ALTAR	illu	243	5351193		PRJEB85317	ERS22998093	ERR14226166
GAT1891	ALTAR	illu	141	4825077		PRJEB85317	ERS22998096	ERR14226169
GAT7073	ALTAR	nano+illu	3	5451349		PRJEB85317	ERS22998023	ERR14226103	PRJEB85595	ERS22998023	ERR14293132
GAT1191	ALTAR	nano+illu	4	5169489		PRJEB85317	ERS22998043	ERR14226121	PRJEB85595	ERS22998043	ERR14293133
GAT2880	ALTAR	illu	79	4877576		PRJEB85317	ERS22998051	ERR14226128
GAT3275	ALTAR	illu	153	5085946		PRJEB85317	ERS22998124	ERR14226194
GAT8334	ALTAR	nano+illu	114	5076668		PRJEB85317	ERS22998037	ERR14226116	PRJEB85595	ERS22998037	ERR14293134
GAT9548	ALTAR	illu	87	5078907		PRJEB85317	ERS22998166	ERR14226231
GAT0665	ALTAR	illu	151	5046956		PRJEB85317	ERS22997989	ERR14226073
GAN0855	ANTIC	illu	190	5114455		PRJEB39670	ERS23394181	ERR14376573
GAN0856	ANTIC	illu	285	5129380		PRJEB39670	ERS23394194	ERR14376585
GAN2381	ANTIC	illu	373	5270789		PRJEB39670	ERS23394195	ERR14376586
GAT4388	ALTAR	illu	114	4767085		PRJEB85317	ERS22998090	ERR14226163
GAN5455	ANTIC	illu	221	5104814		PRJEB39670	ERS23394180	ERR14376572
GAN4401	ANTIC	illu	327	5300423		PRJEB39670	ERS23394173	ERR14376565
GAT7924	ALTAR	illu	215	5218549		PRJEB85317	ERS22998167	ERR14226232
GAT9416	ALTAR	illu	310	5037629		PRJEB85317	ERS22998106	ERR14226178
GAT1997	ALTAR	nano+illu	9	5479050		PRJEB85317	ERS22998083	ERR14226157	PRJEB85595	ERS22998083	ERR14293135
GAT7953	ALTAR	illu	167	4905153		PRJEB85317	ERS22998058	ERR14226135
GAT0206	ALTAR	nano+illu	9	5477806		PRJEB85317	ERS22998073	ERR14226148	PRJEB85595	ERS22998073	ERR14293136
GAT0917	ALTAR	illu	149	4824080		PRJEB85317	ERS22998076	ERR14226151
GAN0996	ANTIC	illu	167	5186919		PRJEB39670	ERS23394175	ERR14376567
GAN0997	ANTIC	illu	198	5310384		PRJEB39670	ERS23394174	ERR14376566
GAT7122	ALTAR	nano+illu	3	5146496		PRJEB85317	ERS22998138	ERR14226207	PRJEB85595	ERS22998138	ERR14293137
GAT3145	ALTAR	illu	139	4858448		PRJEB85317	ERS22997974	ERR14226059
GAT3148	ALTAR	nano+illu	76	5346020		PRJEB85317	ERS22998141	ERR14226210	PRJEB85595	ERS22998141	ERR14293138
GAT3149	ALTAR	nano+illu	10	5332958		PRJEB85317	ERS22998071	ERR14226146	PRJEB85595	ERS22998071	ERR14293139
GAT3422	ALTAR	illu	118	4800653		PRJEB85317	ERS22998174	ERR14226239
GAT9720	ALTAR	illu	114	4834411		PRJEB85317	ERS22998062	ERR14226138
GAT5933	ALTAR	nano+illu	5	5398390		PRJEB85317	ERS22997994	ERR14226078	PRJEB85595	ERS22997994	ERR14293140
GAT2821	ALTAR	illu	121	4949877		PRJEB85317	ERS22998033	ERR14226112
GAT2822	ALTAR	illu	136	4702822		PRJEB85317	ERS22998041	ERR14226119
GAT2823	ALTAR	nano+illu	1	4939586		PRJEB85317	ERS22998066	ERR14226142	PRJEB85595	ERS22998066	ERR14293141
GAT3710	ALTAR	illu	129	4954806		PRJEB85317	ERS22998013	ERR14226094
GAT3711	ALTAR	illu	234	5078588		PRJEB85317	ERS22998156	ERR14226223
GAT7445	ALTAR	illu	103	5046078		PRJEB85317	ERS22998128	ERR14226198
GAT8220	ALTAR	illu	197	5124060		PRJEB85317	ERS22998149	ERR14226216
GAT8657	ALTAR	illu	121	5021869		PRJEB85317	ERS22997969	ERR14226055
GAT1068	ALTAR	nano+illu	69	5237812		PRJEB85317	ERS22997980	ERR14226064	PRJEB85595	ERS22997980	ERR14293142
GAT4544	ALTAR	illu	136	4929142		PRJEB85317	ERS22997992	ERR14226076
GAT4546	ALTAR	illu	223	5002153		PRJEB85317	ERS22997983	ERR14226067
GAT9050	ALTAR	nano+illu	201	5247569		PRJEB85317	ERS22998154	ERR14226221	PRJEB85595	ERS22998154	ERR14293143
GAT9054	ALTAR	nano+illu	16	5437195		PRJEB85317	ERS22998136	ERR14226205	PRJEB85595	ERS22998136	ERR14293144
GAT4239	ALTAR	illu	169	5132940		PRJEB85317	ERS22998114	ERR14226185
GAT5903	ALTAR	illu	129	4967783		PRJEB85317	ERS22998094	ERR14226167
GAT8761	ALTAR	illu	216	5102287		PRJEB85317	ERS22997978	ERR14226062
GAT1476	ALTAR	nano+illu	121	5014719		PRJEB85317	ERS22997972	ERR14226057	PRJEB85595	ERS22997972	ERR14293145
GAT6042	ALTAR	illu	217	5322721		PRJEB85317	ERS22998025	ERR14226105
GAT1674	ALTAR	illu	271	5123381		PRJEB85317	ERS22998115	ERR14226186
GAT1795	ALTAR	illu	180	4745574		PRJEB85317	ERS22998178	ERR14226243
GAN5162	ANTIC	illu	269	5255353		PRJEB39670	ERS23394177	ERR14376569
GAN7070	ANTIC	illu	207	5123838		PRJEB39670	ERS23394178	ERR14376570
GAN9701	ANTIC	illu	206	5281036		PRJEB39670	ERS23394176	ERR14376568
GAN9793	ANTIC	illu	168	4915616		PRJEB39670	ERS23394193	ERR14376584
GAT1018	ALTAR	illu	206	5218334		PRJEB85317	ERS22998100	ERR14226172
GAT5238	ALTAR	illu	149	5247246		PRJEB85317	ERS22998024	ERR14226104
GAN0413	ANTIC	illu	137	4919471		PRJEB39670	ERS23394185	ERR14376577
GAT4357	ALTAR	illu	200	4986035		PRJEB85317	ERS22998117	ERR14226187
GAT4985	ALTAR	illu	125	4954719		PRJEB85317	ERS22998122	ERR14226192
GAT6549	ALTAR	nano+illu	7	5371837		PRJEB85317	ERS22998125	ERR14226195	PRJEB85595	ERS22998125	ERR14293146
GAT8131	ALTAR	illu	201	5142567		PRJEB85317	ERS22998012	ERR14226093
GAT4705	ALTAR	illu	345	5348371		PRJEB85317	ERS22998119	ERR14226189
GAT0524	ALTAR	nano+illu	3	5074074		PRJEB85317	ERS22998002	ERR14226084	PRJEB85595	ERS22998002	ERR14293147
GAT4131	ALTAR	illu	91	5024879		PRJEB85317	ERS22998161	ERR14226227
GAT8285	ALTAR	nano+illu	124	5162699		PRJEB85317	ERS22998044	ERR14226122	PRJEB85595	ERS22998044	ERR14293148
GAT6533	ALTAR	illu	108	4947009		PRJEB85317	ERS22998120	ERR14226190
GAT3218	ALTAR	nano+illu	3	5325599		PRJEB85317	ERS22998107	ERR14226179	PRJEB85595	ERS22998107	ERR14293149
GAT3970	ALTAR	nano+illu	35	5448879		PRJEB85317	ERS22998031	ERR14226110	PRJEB85595	ERS22998031	ERR14293150
GAT5081	ALTAR	illu	74	4913323		PRJEB85317	ERS22998059	ERR14226136
GAT0060	ALTAR	nano+illu	4	4929242		PRJEB85317	ERS22998145	ERR14226213	PRJEB85595	ERS22998145	ERR14293151
GAT2246	ALTAR	illu	281	5234721		PRJEB85317	ERS22998074	ERR14226149
GAT4413	ALTAR	illu	225	5023022		PRJEB85317	ERS22998078	ERR14226152
GAT6402	ALTAR	nano+illu	78	5280218		PRJEB85317	ERS22998139	ERR14226208	PRJEB85595	ERS22998139	ERR14293152
GAT8477	ALTAR	illu	253	4947718		PRJEB85317	ERS22998063	ERR14226139
GAT4562	ALTAR	illu	227	5193358		PRJEB85317	ERS22997984	ERR14226068
GAT4573	ALTAR	nano+illu	3	5198265		PRJEB85317	ERS22998067	ERR14226143	PRJEB85595	ERS22998067	ERR14293153
GAT2792	ALTAR	nano+illu	5	5179681		PRJEB85317	ERS22997975	ERR14226060	PRJEB85595	ERS22997975	ERR14293154
GAT5804	ALTAR	nano+illu	76	5231152		PRJEB85317	ERS22998175	ERR14226240	PRJEB85595	ERS22998175	ERR14293155
GAT7508	ALTAR	illu	253	5117002		PRJEB85317	ERS22998150	ERR14226217
GAT4971	ALTAR	illu	120	4829295		PRJEB85317	ERS22998008	ERR14226090
GAT7170	ALTAR	illu	75	4781313		PRJEB85317	ERS22998162	ERR14226228
GAT1721	ALTAR	illu	151	5212785		PRJEB85317	ERS22998105	ERR14226177
GAT4069	ALTAR	illu	71	5090268		PRJEB85317	ERS22998127	ERR14226197
GAT4431	ALTAR	illu	223	5067519		PRJEB85317	ERS22998045	ERR14226123
GAT7315	ALTAR	illu	111	4900532		PRJEB85317	ERS22998168	ERR14226233
GAT7316	ALTAR	nano+illu	173	5248260		PRJEB85317	ERS22998038	ERR14226117	PRJEB85595	ERS22998038	ERR14293156
GAT7762	ALTAR	illu	186	4777539		PRJEB85317	ERS22998091	ERR14226164
GAT9264	ALTAR	illu	92	5151282		PRJEB85317	ERS22998052	ERR14226129
GAT4936	ALTAR	illu	139	4841409		PRJEB85317	ERS22997990	ERR14226074
GAT9353	ALTAR	illu	84	4892993		PRJEB85317	ERS22998169	ERR14226234
GAT5620	ALTAR	illu	123	4968674		PRJEB85317	ERS22998121	ERR14226191
GAT1355	ALTAR	nano+illu	34	5072614		PRJEB85317	ERS22998109	ERR14226180	PRJEB85595	ERS22998109	ERR14293157
GAT8379	ALTAR	illu	123	4752281		PRJEB85317	ERS22998004	ERR14226086
GAT1527	ALTAR	nano+illu	7	5430962		PRJEB85317	ERS22998084	ERR14226158	PRJEB85595	ERS22998084	ERR14293158
GAT1528	ALTAR	illu	122	5145816		PRJEB85317	ERS22997973	ERR14226058
GAN9289	ANTIC	illu	244	5058202		PRJEB39670	ERS23394172	ERR14376564
GAT5060	ALTAR	illu	120	4980694		PRJEB85317	ERS22998020	ERR14226100
GAT5061	ALTAR	illu	142	4912775		PRJEB85317	ERS22998032	ERR14226111
GAT5799	ALTAR	illu	388	5377562		PRJEB85317	ERS22998075	ERR14226150
GAT7745	ALTAR	illu	169	5161162		PRJEB85317	ERS22998026	ERR14226106
GAT2282	ALTAR	illu	154	5211609		PRJEB85317	ERS22998079	ERR14226153
GAT2859	ALTAR	illu	293	5255167		PRJEB85317	ERS22997985	ERR14226069
GAT2860	ALTAR	illu	154	5044925		PRJEB85317	ERS22998164	ERR14226229
GAT4329	ALTAR	illu	225	5110227		PRJEB85317	ERS22998064	ERR14226140
GAT4498	ALTAR	nano+illu	70	5197711		PRJEB85317	ERS22998146	ERR14226214	PRJEB85595	ERS22998146	ERR14293159
GAT4778	ALTAR	nano+illu	9	5305688		PRJEB85317	ERS22998140	ERR14226209	PRJEB85595	ERS22998140	ERR14293160
GAT6345	ALTAR	illu	1312	5971615		PRJEB85317	ERS22998130	ERR14226199
GAT7999	ALTAR	nano+illu	43	5184936		PRJEB85317	ERS22998068	ERR14226144	PRJEB85595	ERS22998068	ERR14293161
GAT0225	ALTAR	illu	239	5010288		PRJEB85317	ERS22998102	ERR14226174
GAT4858	ALTAR	illu	120	4889599		PRJEB85317	ERS22998180	ERR14226244
GAT6846	ALTAR	illu	66	4926812		PRJEB85317	ERS22998170	ERR14226235
GAT6847	ALTAR	illu	257	5104309		PRJEB85317	ERS22998176	ERR14226241
GAT1989	ALTAR	illu	123	4843904		PRJEB85317	ERS22997996	ERR14226079
GAT7634	ALTAR	illu	172	4863217		PRJEB85317	ERS22998042	ERR14226120
GAT7635	ALTAR	nano+illu	6	5171336		PRJEB85317	ERS22998143	ERR14226211	PRJEB85595	ERS22998143	ERR14293162
GAT9946	ALTAR	nano+illu	1633	8762044		PRJEB85317	ERS22998014	ERR14226095	PRJEB85595	ERS22998014	ERR14293163
GAT1010	ALTAR	nano+illu	7	5339275		PRJEB85317	ERS22998034	ERR14226113	PRJEB85595	ERS22998034	ERR14293164
GAT2964	ALTAR	illu	152	5232590		PRJEB85317	ERS22998159	ERR14226225
GAT0741	ALTAR	illu	142	4924933		PRJEB85317	ERS22997993	ERR14226077
GAT0770	ALTAR	illu	151	5231997		PRJEB85317	ERS22998155	ERR14226222
GAT2279	ALTAR	illu	61	4902881		PRJEB85317	ERS22998054	ERR14226131
GAT6515	ALTAR	illu	192	5271891		PRJEB85317	ERS22998157	ERR14226224
GAT8913	ALTAR	nano+illu	8	5251381		PRJEB85317	ERS22997981	ERR14226065	PRJEB85595	ERS22997981	ERR14293165
GAT8740	ALTAR	nano+illu	56	5330455		PRJEB85317	ERS22997971	ERR14226056	PRJEB85595	ERS22997971	ERR14293166
GAT9733	ALTAR	nano+illu	5	5434848		PRJEB85317	ERS22998097	ERR14226170	PRJEB85595	ERS22998097	ERR14293167
GAT1668	ALTAR	illu	236	5356849		PRJEB85317	ERS22998095	ERR14226168
GAT1669	ALTAR	illu	235	5356759		PRJEB85317	ERS22998101	ERR14226173
GAT6660	ALTAR	illu	141	4830340		PRJEB85317	ERS22998009	ERR14226091
GAT5741	ALTAR	illu	104	4873728		PRJEB85317	ERS22998053	ERR14226130
GAT4119	ALTAR	nano+illu	4	5136565		PRJEB85317	ERS22998040	ERR14226118	PRJEB85595	ERS22998040	ERR14293168
GAT6112	ALTAR	illu	92	4957378		PRJEB85317	ERS22998061	ERR14226137
GAT8001	ALTAR	illu	159	5048900		PRJEB85317	ERS22998165	ERR14226230
GAT8502	ALTAR	illu	88	4962424		PRJEB85317	ERS22998080	ERR14226154
GAT3325	ALTAR	nano+illu	12	5338195		PRJEB85317	ERS22998072	ERR14226147	PRJEB85595	ERS22998072	ERR14293169
GAT6086	ALTAR	nano+illu	3	5197847		PRJEB85317	ERS22998070	ERR14226145	PRJEB85595	ERS22998070	ERR14293170
GAT7288	ALTAR	illu	139	5040530		PRJEB85317	ERS22998103	ERR14226175
GAT7766	ALTAR	illu	78	5079850		PRJEB85317	ERS22998171	ERR14226236
GAT8422	ALTAR	illu	131	5126658		PRJEB85317	ERS22998181	ERR14226245
GAT9160	ALTAR	nano+illu	14	4932611		PRJEB85317	ERS22998118	ERR14226188	PRJEB85595	ERS22998118	ERR14293171
GAT9841	ALTAR	illu	198	4771571		PRJEB85317	ERS22998177	ERR14226242
GAT1991	ALTAR	nano+illu	128	5366830		PRJEB85317	ERS22997997	ERR14226080	PRJEB85595	ERS22997997	ERR14293172
GAT1992	ALTAR	illu	109	4696138		PRJEB85317	ERS22998049	ERR14226126
GAT2753	ALTAR	illu	126	4951141		PRJEB85317	ERS22998035	ERR14226114
GAT3699	ALTAR	illu	218	4949926		PRJEB85317	ERS22998137	ERR14226206
GAT9506	ALTAR	illu	312	5306626		PRJEB85317	ERS22998123	ERR14226193
GAT8479	ALTAR	illu	184	4903864		PRJEB85317	ERS22998160	ERR14226226
UAT1938	ALTAR	nano+illu	2	5090667		PRJEB85317	ERS22997986	ERR14226070	PRJEB85595	ERS22997986	ERR14293080
UAT4545	ALTAR	nano+illu	7	5453417		PRJEB85317	ERS22998017	ERR14226098	PRJEB85595	ERS22998017	ERR14293081
UAT5523	ALTAR	nano+illu	3	5091095		PRJEB85317	ERS22997998	ERR14226081	PRJEB85595	ERS22997998	ERR14293082
UAT7588	ALTAR	nano+illu	4	5245782		PRJEB85317	ERS22998015	ERR14226096	PRJEB85595	ERS22998015	ERR14293083
UAT1249	ALTAR	nano+illu	3	5265608		PRJEB85317	ERS22998050	ERR14226127	PRJEB85595	ERS22998050	ERR14293084
UAT2324	ALTAR	nano+illu	11	5382325		PRJEB85317	ERS22998036	ERR14226115	PRJEB85595	ERS22998036	ERR14293085
UAT8230	ALTAR	nano+illu	3	5176079		PRJEB85317	ERS22998151	ERR14226218	PRJEB85595	ERS22998151	ERR14293086
UAT2851	ALTAR	nano+illu	9	5478768		PRJEB85317	ERS22998085	ERR14226159	PRJEB85595	ERS22998085	ERR14293087
UAT8530	ALTAR	nano+illu	2	4897743		PRJEB85317	ERS22998081	ERR14226155	PRJEB85595	ERS22998081	ERR14293088
UAT4823	ALTAR	nano+illu	4	5193278		PRJEB85317	ERS22998016	ERR14226097	PRJEB85595	ERS22998016	ERR14293089
UAT3441	ALTAR	nano+illu	80	5113446		PRJEB85317	ERS22998092	ERR14226165	PRJEB85595	ERS22998092	ERR14293090
UAT1679	ALTAR	nano+illu	9	5481012		PRJEB85317	ERS22998086	ERR14226160	PRJEB85595	ERS22998086	ERR14293091
UAT4171	ALTAR	nano+illu	9	5480226		PRJEB85317	ERS22998088	ERR14226161	PRJEB85595	ERS22998088	ERR14293092
UAT5260	ALTAR	nano+illu	28	5416215		PRJEB85317	ERS22998144	ERR14226212	PRJEB85595	ERS22998144	ERR14293093
UAT9335	ALTAR	nano+illu	3	5210508		PRJEB85317	ERS22998152	ERR14226219	PRJEB85595	ERS22998152	ERR14293094
UAT9438	ALTAR	nano+illu	6	5128370		PRJEB85317	ERS22998131	ERR14226200	PRJEB85595	ERS22998131	ERR14293095
UAT4828	ALTAR	nano+illu	4	5361768		PRJEB85317	ERS22998028	ERR14226107	PRJEB85595	ERS22998028	ERR14293096
UAT7272	ALTAR	nano+illu	3	4818964		PRJEB85317	ERS22998005	ERR14226087	PRJEB85595	ERS22998005	ERR14293097
UAT7754	ALTAR	nano+illu	3	5420756		PRJEB85317	ERS22998029	ERR14226108	PRJEB85595	ERS22998029	ERR14293098
UAT0403	ALTAR	nano+illu	3	5268602		PRJEB85317	ERS22998030	ERR14226109	PRJEB85595	ERS22998030	ERR14293099
UAN8741	ANTIC	illu	118	5078452		PRJEB39670	ERS23394190	ERR14376582
UAN9215	ANTIC	illu	222	5338519		PRJEB39670	ERS23394171	ERR14376563
UAN3455	ANTIC	illu	151	4828311	2015_BASE	PRJEB39670	ERS22946502	ERR14209850
UAN5993	ANTIC	illu	607	5275089		PRJEB39670	ERS23394192	ERR14376583
UAN5656	ANTIC	illu	130	5015135	2417_BASE	PRJEB39670	ERS22946498	ERR14209846
UAN4411	ANTIC	illu	62	4883731	2433_BASE	PRJEB39670	ERS22946504	ERR14209852
UAN7597	ANTIC	illu	204	4944992	2439_BASE	PRJEB39670	ERS22946515	ERR14209863
UAN9354	ANTIC	illu	125	4969875	2417_6	PRJEB39670	ERS22946499	ERR14209847
UAN2096	ANTIC	illu	126	4874407		PRJEB39670	ERS23394155	ERR14376547
UAN2892	ANTIC	illu	130	4771709		PRJEB39670	ERS23394164	ERR14376556
UAN8787	ANTIC	illu	76	5052705	2433_3	PRJEB39670	ERS22946505	ERR14209853
UAN8594	ANTIC	illu	128	4806431	2433_6	PRJEB39670	ERS22946506	ERR14209854
UAN2179	ANTIC	illu	218	4750033	2015_12	PRJEB39670	ERS22946503	ERR14209851
UAN8909	ANTIC	illu	351	5017130		PRJEB39670	ERS23394179	ERR14376571
UAN0683	ANTIC	illu	142	4555887		PRJEB39670	ERS23394168	ERR14376560
UAN0684	ANTIC	illu	249	5046594		PRJEB39670	ERS23394182	ERR14376574
UAN3186	ANTIC	illu	214	5282981		PRJEB39670	ERS23416369	ERR14377327
UAN4511	ANTIC	illu	292	5209832	2439_6	PRJEB39670	ERS22946516	ERR14209864
UAN4950	ANTIC	illu	107	4750717	1646_BASE	PRJEB39670	ERS22946530	ERR14209878
UAN6966	ANTIC	illu	165	4643224		PRJEB39670	ERS23394167	ERR14376559
UAN9795	ANTIC	illu	178	4625464		PRJEB39670	ERS23394184	ERR14376576
UAN6895	ANTIC	illu	193	4811882		PRJEB39670	ERS23394158	ERR14376550
UAN7975	ANTIC	illu	215	5045481		PRJEB39670	ERS23394159	ERR14376551
UAN8887	ANTIC	illu	128	4632210		PRJEB39670	ERS23394161	ERR14376553
UAN0994	ANTIC	illu	342	5235837	1218_12	PRJEB39670	ERS22946494	ERR14209842
UAN3198	ANTIC	illu	116	4899463		PRJEB39670	ERS23394183	ERR14376575
UAN8472	ANTIC	illu	101	4744924	1646_3	PRJEB39670	ERS22946531	ERR14209879
UAN3314	ANTIC	illu	221	5187056	2433_9	PRJEB39670	ERS22946507	ERR14209855
UAN7689	ANTIC	illu	124	5091346	426_BASE	PRJEB39670	ERS22946524	ERR14209872
UAN3361	ANTIC	illu	138	5101753	2433_12	PRJEB39670	ERS22946508	ERR14209856
UAN3363	ANTIC	illu	204	5182918		PRJEB39670	ERS23394160	ERR14376552
UAN6302	ANTIC	illu	130	5136100	13_3	PRJEB39670	ERS22946513	ERR14209861
UAN3831	ANTIC	illu	156	4930985	2434_12	PRJEB39670	ERS22946500	ERR14209848
UAN6832	ANTIC	illu	201	5070161	2470_BASE	PRJEB39670	ERS22946519	ERR14209867
UAN7621	ANTIC	illu	262	5339581	2439_12	PRJEB39670	ERS22946517	ERR14209865
UAN0268	ANTIC	illu	194	5016649	432_BASE	PRJEB39670	ERS22946536	ERR14209884
UAN0456	ANTIC	illu	96	4732842	1646_6	PRJEB39670	ERS22946532	ERR14209880
UAN1017	ANTIC	illu	156	4669352		PRJEB39670	ERS23394163	ERR14376555
UAN2433	ANTIC	illu	154	5036855	426_3	PRJEB39670	ERS22946525	ERR14209873
UAN4650	ANTIC	illu	191	4979118		PRJEB39670	ERS23394165	ERR14376557
UAN4653	ANTIC	illu	132	4565767		PRJEB39670	ERS23394157	ERR14376549
UAN5111	ANTIC	illu	121	4738524	13_6	PRJEB39670	ERS22946514	ERR14209862
GAN1309	ANTIC	illu	169	5000755		PRJEB39670	ERS23394162	ERR14376554
UAN4724	ANTIC	illu	141	4645761	1253_3	PRJEB39670	ERS22946533	ERR14209881
UAN6679	ANTIC	illu	303	5209810	1218_18	PRJEB39670	ERS22946495	ERR14209843
UAN7910	ANTIC	illu	139	4841165	2877_3	PRJEB39670	ERS22946522	ERR14209870
UAN8910	ANTIC	illu	137	5005293	1260_3	PRJEB39670	ERS22946496	ERR14209844
UAN1330	ANTIC	illu	129	4960022		PRJEB39670	ERS23394189	ERR14376581
UAN3412	ANTIC	illu	308	5123752		PRJEB39670	ERS23394188	ERR14376580
UAN7493	ANTIC	illu	154	5089548		PRJEB39670	ERS23394169	ERR14376561
UAN8719	ANTIC	illu	143	5263891	2470_3	PRJEB39670	ERS22946520	ERR14209868
UAN1461	ANTIC	illu	273	5137220	824_9	PRJEB39670	ERS22946510	ERR14209858
UAN3861	ANTIC	illu	115	4977295	432_3	PRJEB39670	ERS22946537	ERR14209885
UAN3865	ANTIC	illu	206	5347186		PRJEB39670	ERS23394187	ERR14376579
UAN4322	ANTIC	illu	297	5245278		PRJEB39670	ERS23394186	ERR14376578
UAN6501	ANTIC	illu	179	5159603	13_9	PRJEB39670	ERS22946512	ERR14209860
UAN6503	ANTIC	illu	129	4955261		PRJEB39670	ERS23394166	ERR14376558
UAN7828	ANTIC	illu	108	4907909		PRJEB39670	ERS23394170	ERR14376562
UAN5090	ANTIC	illu	268	5311326	429_6	PRJEB39670	ERS22946539	ERR14209887
UAN5091	ANTIC	illu	271	5016921	2433_18	PRJEB39670	ERS22946509	ERR14209857
GAN9616	ANTIC	illu	162	5226844	2439_18	PRJEB39670	ERS22946518	ERR14209866
UAN3040	ANTIC	illu	1273	5919447	432_6	PRJEB39670	ERS22946538	ERR14209886
UAN4829	ANTIC	illu	160	5233114	2470_6	PRJEB39670	ERS22946521	ERR14209869
UAN8074	ANTIC	illu	81	5120797	426_9	PRJEB39670	ERS22946526	ERR14209874
UAN8571	ANTIC	illu	116	5015084	2889_6	PRJEB39670	ERS22946528	ERR14209876
UAN2122	ANTIC	illu	175	4674312	2434_18	PRJEB39670	ERS22946501	ERR14209849
UAN4051	ANTIC	illu	215	4913262	2877_9	PRJEB39670	ERS22946523	ERR14209871
UAN7424	ANTIC	illu	144	4690461	1253_9	PRJEB39670	ERS22946534	ERR14209882
UAN8530	ANTIC	illu	226	5170431	429_9	PRJEB39670	ERS22946540	ERR14209888
UAT8654	ALTAR	nano+illu	12	5074352		PRJEB85317	ERS22998003	ERR14226085	PRJEB85595	ERS22998003	ERR14293100
UAN8730	ANTIC	illu	105	5019724	2889_9	PRJEB39670	ERS22946529	ERR14209877
UAN2879	ANTIC	illu	108	5096195	426_18	PRJEB39670	ERS22946527	ERR14209875
UAN2688	ANTIC	illu	135	4698977	1253_12	PRJEB39670	ERS22946535	ERR14209883
UAN1838	ANTIC	illu	141	4902628	1260_12	PRJEB39670	ERS22946497	ERR14209845
UAN3127	ANTIC	illu	206	4868687	824_18	PRJEB39670	ERS22946511	ERR14209859
UAT7084	ALTAR	nano+illu	4	5074673		PRJEB85317	ERS22998056	ERR14226133	PRJEB85595	ERS22998056	ERR14293101
UAT9246	ALTAR	nano+illu	2	5198709		PRJEB85317	ERS22998046	ERR14226124	PRJEB85595	ERS22998046	ERR14293102
UAT2002	ALTAR	nano+illu	3	5102160		PRJEB85317	ERS22997999	ERR14226082	PRJEB85595	ERS22997999	ERR14293103
UAT5722	ALTAR	nano+illu	8	5090308		PRJEB85317	ERS22998110	ERR14226181	PRJEB85595	ERS22998110	ERR14293104
UAT3342	ALTAR	nano+illu	11	5207436		PRJEB85317	ERS22998082	ERR14226156	PRJEB85595	ERS22998082	ERR14293105
GAT4234	ALTAR	nano+illu	120	5134236		PRJEB85317	ERS22998047	ERR14226125	PRJEB85595	ERS22998047	ERR14293106
UAT8548	ALTAR	nano+illu	3	5074655		PRJEB85317	ERS22998111	ERR14226182	PRJEB85595	ERS22998111	ERR14293107
UAT9950	ALTAR	nano+illu	10	5065257		PRJEB85317	ERS22998057	ERR14226134	PRJEB85595	ERS22998057	ERR14293108
UAT0908	ALTAR	nano+illu	2	4974951		PRJEB85317	ERS22998172	ERR14226237	PRJEB85595	ERS22998172	ERR14293109
UAT9332	ALTAR	nano+illu	6	4877312		PRJEB85317	ERS22998006	ERR14226088	PRJEB85595	ERS22998006	ERR14293110
UAT1192	ALTAR	nano+illu	8	5430410		PRJEB85317	ERS22998089	ERR14226162	PRJEB85595	ERS22998089	ERR14293111
UAT2584	ALTAR	nano+illu	27	5026436		PRJEB85317	ERS22998021	ERR14226101	PRJEB85595	ERS22998021	ERR14293112
UAT6107	ALTAR	nano+illu	97	5362788		PRJEB85317	ERS22997987	ERR14226071	PRJEB85595	ERS22997987	ERR14293113
UAT6565	ALTAR	nano+illu	67	5165479		PRJEB85317	ERS22998065	ERR14226141	PRJEB85595	ERS22998065	ERR14293114
UAT7904	ALTAR	nano+illu	3	4912356		PRJEB85317	ERS22998132	ERR14226201	PRJEB85595	ERS22998132	ERR14293115
UAT6912	ALTAR	nano+illu	4	4972592		PRJEB85317	ERS22998173	ERR14226238	PRJEB85595	ERS22998173	ERR14293116
UAT4066	ALTAR	nano+illu	91	4833571		PRJEB85317	ERS22998019	ERR14226099	PRJEB85595	ERS22998019	ERR14293118
UAT5443	ALTAR	nano+illu	3	5082771		PRJEB85317	ERS22998000	ERR14226083	PRJEB85595	ERS22998000	ERR14293119
UAT6592	ALTAR	nano+illu	2	5032759		PRJEB85317	ERS22998055	ERR14226132	PRJEB85595	ERS22998055	ERR14293120
UAT7183	ALTAR	nano+illu	4	4806266		PRJEB85317	ERS22998007	ERR14226089	PRJEB85595	ERS22998007	ERR14293121
UAT8354	ALTAR	nano+illu	1	5029725		PRJEB85317	ERS22998022	ERR14226102	PRJEB85595	ERS22998022	ERR14293122
UAT9685	ALTAR	nano+illu	2	5260940		PRJEB85317	ERS22998112	ERR14226183	PRJEB85595	ERS22998112	ERR14293123
UAT1596	ALTAR	nano+illu	83	4868214		PRJEB85317	ERS22997988	ERR14226072	PRJEB85595	ERS22997988	ERR14293124
UAT4364	ALTAR	nano+illu	3	4912002		PRJEB85317	ERS22998133	ERR14226202	PRJEB85595	ERS22998133	ERR14293125
UAT2019	ALTAR	nano+illu	3	5208501		PRJEB85317	ERS22998153	ERR14226220	PRJEB85595	ERS22998153	ERR14293126

## Sheet: Table S2
Table S2 Strains used during this study for experimental data
Lab_ID	Strain	Description in Paper	Reference
3800	pWRG100 / DH5a		no. 18
4571	pCas9 / fliM-ypet		no. 17/19
4723	pTRG-CM / c8972		no. 17
5826	UAN5656	dfrA-	no. 20
5844	UAN4511	dfrA+	no. 20
5867	UAN5090	dfrA17/dfrAxx+	no. 20
	UAT8548 dfrA5+	dfrA5
6044	UAT8548 ∆dfrA5::cat
6063	UAT8548 ∆dfrA5::dfrA17L	dfrA5:A17L
6065	UAT8548 ∆dfrA5::dfrA7	dfrA5:A7
6068	UAT8548 ∆dfrA5::dfrA8	dfrA5:A8
6069	UAT8548 ∆dfrA5::dfrA14	dfrA5:A14
6071	UAT8548 ∆dfrA5::dfrA1	dfrA5:A1
6072	UAT8548 ∆dfrA5::dfrA17S	dfrA5:A17S
	UAT1192 dfrA1+
	UAT7904 dfrA8+
	UAT2324 dfrA14+
	UAT4823 dfrA17+

## Sheet: Table S3
Table S3 Primers used during this study
No.	Name	Sequence	Purpose
1712	dfrA5-39_P2	gcagtcgccctaaaacaaagttaacccggaaccaaaattgtgaaaatgggaattagccatggtcc	deletion of dfrA5
1713	dfrA5+510_P1	cgaacgaagctttttaccgtcaattgcatagctttgttaacccttgtgtaggctggagctgcttc
1722	dfrA1+6_LNG	gcagtcgccctaaaacaaagttaacccggaaccaaaattgtgaaactatcactaatggtagctatatcgaagaatggagttatcgggaat	Allelic replacement
1723	dfrA1+465_LNG	cgaacgaagctttttaccgtcaattgcatagctttgttaacccttttgccagatttggtaactataatttatgttagaggcgaagtcttg
1724	dfrA17+129_LNG	gcagtcgccctaaaacaaagttaacccggaaccaaaattgtgaaaaaaatatcattgatttctgcagtgtcagaaaatggcgtaatcggt	Allelic replacement
1725	dfrA17+591_LNG	cgaacgaagctttttaccgtcaattgcatagctttgttaaccctttttccaaatctggtatgtataatttatattagacataaaaaactg
1736	dfrA17+3_LNG	agggcagtcgccctaaaacaaagttaacccggaaccaaaattgtgcctcgggcatccaagcagcaagcgcgttacgccgtgggtcgatgt	Allelic replacement with #1725
1730	dfrA7+3_LNG	agggcagtcgccctaaaacaaagttaacccggaaccaaaattgtgttatggagcagcaacgatgttacgcagcagggcagtcgccctaaa	Allelic replacement
1731	dfrA7+546_LNG	gcgaagcgaacgaagctttttaccgtcaattgcatagctttgttagccttttttccaaatctgatatgtgtaatttatattagac
1732	dfrA8+3_LNG	agggcagtcgccctaaaacaaagttaacccggaaccaaaattgtgatcgagcttcatgccattttagctgccaccgccaatggttgcatt	Allelic replacement
1733	dfrA8+507_LNG	gcgaagcgaacgaagctttttaccgtcaattgcatagctttgttattctgtaagctcctttttacggtaagtgaagtaagtgtgaaggtc
1734	dfrA14+3_LNG	agggcagtcgccctaaaacaaagttaacccggaaccaaaattgtgagaaccttgaaagtatcattgatggctgcgaaagcgaaaaacggc	Allelic replacement
1735	dfrA14+480_LNG	gcgaagcgaacgaagctttttaccgtcaattgcatagctttgttaaccctttttccaaatttgatagcaatagttaatgtttgaagtaaa
1753	dfrA12_qPF	CAAGCCTCTACCGAACCGTC	qPCR
1754	dfrA1_qPF	AACCGAAAGTATGCGGTCGT
1755	dfrA5_qPF	GTTACTCGCTCAGCCTGGAC
1756	dfrA17_qPF	CAATGGCTCCTTGTCGGAAGA
1757	dfrA8_qPF	GACCTATGAGAGCTTGCCCG
1758	dfrA14_qPF	GGCTAGCTGAATTCACCGGT
1759	dfrA7_qPF	GCAGTAGTGTCGAGGAAAGG
1760	dfrA12_qPR	CCCGCGACGTAGAGTTCATT
1761	dfrA1_qPR	CTCCCCACCACCTGAAACAAT
1762	dfrA5_qPR	CCCCGCCACCAGACACTATA
1763	dfrA17_qPR	TAGATTTGACCCCCGCCAGA
1764	dfrA8_qPR	CGCTGACGTTGTTCACGAAG
1765	dfrA14_qPR	TAAGTGGAGCGTAGAGGCCA
1766	dfrA7_qPR	TTTGACCGCCACCAGAGACA

## Sheet: Table S4
Table S4 Experimental Data of growth assay screen for all strains defined as dfrA+ by genomic analysis
ID	Trial	SEQ_type	dfrA1	dfrA2	doub_t	lag	Phenotype	Comments
UAN3363	ANTIC	69	A17		15.065	75.167	SLW
UAN0683	ANTIC	10	A14		12.2	17.083	FST
UAN6895	ANTIC	349	A7		16.708	20.5	FST
UAN6501	ANTIC	219	A1		14.299	30.75	SLW
UAN8530	ANTIC	131	A17	Axx	20.2155	15.375	FST
GAT1355	ALTAR	58	A5		30.936	27.333	FST
GAN1309	ANTIC	69	A5		18.396	64.917	SLW
GAT2308	ALTAR	69	A17		13.79	17.083	FST
UAN1461	ANTIC	69	A17		14.033	3.417	FST
GAT1991	ALTAR	69	A17		24.67	17.083	FST
UAT1679	ALTAR	404	A1	A5	18.202	10.25	FST
GAT1997	ALTAR	404	A1	A5	17.01	10.25	FST
UAN0994	ANTIC	1136	A1		15.1522	9.11111	FST
UAT5722	ALTAR	58	A5		15.241	23.917	SLW
UAT4364	ALTAR	43	A8		25.405	61.5	SLW
GAT1527	ALTAR	404	A1		19.786	23.917	FST
GAT9946	ALTAR		A17		24.364	23.917	FST
GAT4498	ALTAR	14	A5		20.887	54.667	SLW
GAN2381	ANTIC	405	A17		14.795	13.667	FST
GAT1476	ALTAR	2003	A27		17.569	20.5	FST
GAT7953	ALTAR	10	A14		21.3693	13.6667	FST
GAN0855	ANTIC	69	A17		13.995	0	FST
GAT9733	ALTAR	69	A17		13.942	10.25	FST
GAT0206	ALTAR	69	A1	A17	16.432	3.417	FST
UAT7904	ALTAR	43	A8		27.834	61.5	SLW
UAT8654	ALTAR	131	A17		14.691	20.5	SLW
GAT1068	ALTAR	95	A17		17.743	13.667	FST
UAT2851	ALTAR	404	A1	A5	19.568	10.25	FST
GAT7316	ALTAR	10	A1		18.392	10.25	FST
GAT4234	ALTAR	10	A17		12.248	-3.417	FST
GAT0524	ALTAR	131	A17		14.186	6.833	FST
UAN4411	ANTIC	569	Axx	TRIMETHORPIM SENSITIVE
GAN7070	ANTIC	69	A17		20.682	27.333	SLW
UAN5111	ANTIC	10	A14		20.713	34.167	SLW
GAT5804	ALTAR	10	A1		21.498	17.083	FST
UAN8074	ANTIC	131	A12		19.558	23.917	FST
GAT4512	ALTAR	95	A17		13.561	17.083	FST
UAN3831	ANTIC	99	A17		17.671	17.083	FST
UAN8887	ANTIC	10	A1		14.797	6.833	FST
GAT6549	ALTAR	69	A17		26.279	17.083	FST
UAT4171	ALTAR	404	A1	A5	21.375	17.083	FST
UAN7689	ANTIC	131	A12		13.265	-3.417	FST
GAT7073	ALTAR	38	A1		18.951	13.667	FST
GAT8175	ALTAR	372	A1		21.583	23.917	FST
UAT8548	ALTAR	58	A5		21.96	37.583	SLW
GAT4431	ALTAR	10	A17		15.7718	6.83333	FST
GAT8285	ALTAR	354	A17		18.963	-6.833	FST
UAN2892	ANTIC	394	A7		16.839	37.583	SLW
UAT1938	ALTAR	131	A17		15.829	10.25	FST
UAN3040	ANTIC	963	A7	TRIMETHORPIM SENSITIVE
GAT9054	ALTAR	144	Axx	TRIMETHORPIM SENSITIVE
UAN2433	ANTIC	131	A12		18.283	10.25	FST
UAN2879	ANTIC	131	A12		15.358	13.667	FST
UAN9795	ANTIC	641	A1		14.946	23.917	SLW
GAN0996	ANTIC		Axx	TRIMETHORPIM SENSITIVE
UAN6966	ANTIC	641	A1		25.292	23.917	FST
GAT7122	ALTAR	95	A5		20.347	61.5	SLW
UAN0268	ANTIC	973	A36		16.65	6.833	FST
UAN8719	ANTIC	95	A17		25.125	27.333	FST
UAN4653	ANTIC	10	A14		12.756	37.583	SLW
GAT8740	ALTAR	69	A17		25.422	17.083	FST
UAT2324	ALTAR	998	A14		16.561	30.75	SLW
GAT3970	ALTAR	69	A17		14.296	17.083	FST
UAN4650	ANTIC	767	A36		15.3959	11.3889
UAN9215	ANTIC	69	A17		17.543	23.917	SLW
GAT3325	ALTAR	648	A17		16.925	23.917	SLW
UAN6679	ANTIC	1136	A1		14.789	10.25	FST
UAN3127	ANTIC	99	A17		14.805	3.417	FST
GAT0245	ALTAR	69	A17		23.406	13.667	FST
GAT9160	ALTAR	10	A14		19.764	34.167	SLW
GAT9050	ALTAR	6431	A1		18.27	3.417	FST
UAT4823	ALTAR	405	A17		14.314	10.25	FST
GAT4778	ALTAR	131	A17		17.291	17.083	FST
UAT1192	ALTAR	404	A1		14.334	17.083	FST
UAN3412	ANTIC	404	A1		14.192	-6.833	FST
GAT1010	ALTAR	998	A14		24.851	37.583	SLW
GAT2792	ALTAR	73	A1		19.667	20.5	FST
UAN3455	ANTIC	58	A5		26.92	37.583	SLW
UAN8594	ANTIC	1629	A12		22.4554	11.3889	FST
UAN5090	ANTIC	963	A17	Axx	16.5827	11.9583	FST	∆lagFST CONTROL
UAN7828	ANTIC	69	A14		17.236	17.083	FST
UAN4051	ANTIC	767	A17		16.9937	13.6667	FST
GAT8913	ALTAR	95	A17		29.836	37.583	SLW
UAN8910	ANTIC	90	A14		26.534	51.25	SLW
GAT4119	ALTAR	58	A5		15.203	20.5	SLW
GAT6402	ALTAR	131	A17		22.215	20.5	FST
GAT5933	ALTAR	421	A1		30.291	30.75	FST
UAN4829	ANTIC	95	A17		16.06	13.667	FST
UAN7597	ANTIC	3995	A5	A36	17.043	6.833	FST
UAT7183	ALTAR	10	A12		15.291	13.667	FST
GAT0060	ALTAR	372	A1		13.389	13.667	FST
UAT4828	ALTAR	69	A17		17.45	13.667	FST
GAT7908	ALTAR	69	A17		18.1459	9.11111	FST
GAT1191	ALTAR	354	A17		16.574	13.667	FST
UAT1249	ALTAR	80	A1		16.29	61.5	SLW
UAN7621	ANTIC	38	A7		16.77	85.417	SLW
UAT7588	ALTAR	405	A17		19.454	13.667	FST
UAT4545	ALTAR	69	A14		16.84	3.417	FST
GAT3149	ALTAR	648	A17		20.522	23.917	FST
GAT8334	ALTAR	58	A5		22.754	27.333	FST
UAN1838	ANTIC	90	A14		24.706	17.083	FST
UAN4511	ANTIC	38	A7		15.2971	44.4167	SLW	∆lagSLW CONTROL
GAN4401	ANTIC	38	A7		16.191	85.417	SLW
UAN2179	ANTIC	58	A5		16.109	34.167	SLW
